# Supplementary material for: Demonstration of the Formation of a Selenocysteine Selenenic Acid through Hydrolysis of a Selenocysteine Selenenyl Iodide Utilizing a Protective Molecular Cradle
Source: Molecules. 2023 Dec 6;28(24):7972. doi: 10.3390/molecules28247972 (PMC10746021; doi:10.3390/molecules28247972)
Supplement: Supplementary file 1 [file molecules-28-07972-s001.zip]

Archive with 1 entries (1 files):
- molecules-2725463-supplementary.pdf
